# Supplementary material for: Interactions, Structure and Properties of PLA/lignin/PBAT Hybrid Blends
Source: Polymers (Basel). 2023 Jul 29;15(15):3237. doi: 10.3390/polym15153237 (PMC10422597; doi:10.3390/polym15153237)
Supplement: Supplementary file 1 [file polymers-15-03237-s001.zip]

Archive with 1 entries (1 files):
- polymers-2467161-supplementary.pdf
